# Supplementary material for: Comparative Cyto-Histological Genetic Profile in a Series of Differentiated Thyroid Carcinomas
Source: Diagnostics (Basel). 2024 Jan 27;14(3):278. doi: 10.3390/diagnostics14030278 (PMC10855767; doi:10.3390/diagnostics14030278)
Supplement: Supplementary file 1 [file diagnostics-14-00278-s001.zip]

Archive with 1 entries (1 files):
- Supplementary Tables Diagnostics v2.pdf
